# Supplementary material for: A ferritin nanoparticle vaccine based on the hemagglutinin extracellular domain of swine influenza A (H1N1) virus elicits protective immune responses in mice and pigs
Source: Front Immunol. 2024 May 21;15:1361323. doi: 10.3389/fimmu.2024.1361323 (PMC11148206; doi:10.3389/fimmu.2024.1361323)
Supplement: Supplementary file 1 [file DataSheet_1.zip]

Archive with 11 entries (9 files):
- Raw Data/
- Raw Data/A_swine_China_Qingdao_2018-H1N1.fasta
- Raw Data/Body Temperature after challenge.docx
- Raw Data/Figure 1B- WB.jpg
- Raw Data/Figure 1D- SDS-PAGE-Ferritin.jpg
- Raw Data/Figure 1D- SDS-PAGE-HA-Ferritin.jpg
- Raw Data/Genetic Maps/
- Raw Data/Genetic Maps/pBacPAK9-SI-H1-Ftn.dna
- Raw Data/Genetic Maps/pet28a-spc003-Ferritin.dna
- Raw Data/HAI-mice.docx
- Raw Data/HAI-piglets.docx
