# Supplementary material for: A ferritin nanoparticle vaccine based on the hemagglutinin extracellular domain of swine influenza A (H1N1) virus elicits protective immune responses in mice and pigs
Source: Front Immunol. 2024 May 21;15:1361323. doi: 10.3389/fimmu.2024.1361323 (PMC11148206; doi:10.3389/fimmu.2024.1361323)
Supplement: Supplementary file 1 [file DataSheet_1.zip › Raw Data/A_swine_China_Qingdao_2018-H1N1.fasta]

>A/swine/China/Qingdao/2018|EPI_ISL_370660|A/swine/China/Qingdao/2018||unknown|HA|4|1521569|
atgaaagcaaaactgtttgtattattctgtgtattcactgcactgaaagctgataccatttgtgtaggctaccatgctaa
caattccacagacactgtcgacacaatactggagaaaaatgtgactgttacccattcagtcaatttactggaaaacagac
ataatggaaaactctgcagcctgaatggaaagatccccttacaactggggaactgcaacgtagcaggatggatccttggc
aacccagaatgtgacttgttgctcacagcgaattcgtggtcttacataatagagacttcaaattcaaaaaacggagcatg
ctaccccggggaatttgctgactatgaagagttgaaggagcagctgagtacagtttcttcatttgaaagatttgaaattt
ttccaaaggcaacctcatggccagaccatgatacaaccagaggtactacagttgcatgctcccactctggagtcaacagt
ttttatcggaatttactatggatagtaaagaaaggaaactcctatcccaagctcagcaagtcatacacaaacaataaggg
aaaggaagtgcttgtaatttggggggtgcatcaccctccgaccgacagtaaccaacaaaccctctaccagaataatcata
catatatttcagttggatcatcaaaatactacaaaaagttcacaccagaaatagtggcaagacctaaagtcagagagcaa
gccggcagaatgaattattactggacattattagaccagggggacaccataacttttgaagccactgggaatttaatagc
accatggcacgcatttgcattggaaaaaggctctagctctggaattatgacatcggatgctcaggttcacaattgcacta
caaagtgccaaactccccatggggccttgaaaagcaatcttccttttcaaaatgtacatcccgtcactattggagaatgc
cccaaatatgttaaaagcacccaactgagaatggcaacaggattaagaaatatcccttctattcaatccagaggactttt
cggggcaattgccggattcatcgaaggaggatggacaggaatgatagatgggtggtatggatatcaccataaaaatgagc
agggatctggttacgcagcagatcagaaaagcacacaaatcgcaattgacgggatcagcaacaaagtgaactcagtaatt
gaaaaaatgaacattcaatttacttcagtgggcaaggagttcaatagtttagagaaaaggatggaaaatctgaacaaaaa
agttgatgatgggtttttggatgtgtggacatataacgctgaattgctcattttactcgagaatgaaaggactctagatt
tccatgatcttaacgtcaaaaatttatatgaaagggtcaaatcacaactgaggaataatgctaaagaaatcggaaatggc
tgctttgagttctatcacaaatgtgataatgaatgcatggagagcgtaaagaatggcacatacaactatcccaaatattc
agaagaatccaagttgaatagggaggaaatagatggtgtgaaactggaatcaatgggaattcatcagattttggcgatct
actccacagtcgccagttccctggtcttactagtctccctgggggcaatcagcttttggatgtgttctaatggatcattg
cagtgcagaatatgcatttaa
>A/swine/China/Qingdao/2018|EPI_ISL_370660|A/swine/China/Qingdao/2018||unknown|NA|6|1521571|
atgaatccaaatcagaagatcataaccattggttcaatctgtatgacaactggaatagccagcttgatgttacagattgg
aaacataatatcaatatggattagccactcaatccaaattgggaaccagaataagtctgaaatatgcaatcgaaccgtta
atacttatgaaaacaacacttgggtcaaccagacttatgtcaacatcagcaacatcaattttgttgctaaacaggaagtg
gctccagtgaaattaacgggcaattcctctctctgccctattagtggatgggctatatacagcaaggataatagtgtaag
aatcggctccaagggggatgtgtttgtcataagggagccattcatttcatgctcccacttggaatgcagaactttcttct
taactcaaggagcccttctgaatgacaaacattctaacggaaccattaaggatagaagcccataccgaaccttgatgagc
tgtcctattggtgaagttccttctccatacaactcaaggtttgagtcagtagcttggtcagcaagtgcctgccatgatgg
cacaagttggctaacaattgggatttctggcccagataatggagcagtggctgttttgaaatacaatgacataataacag
acactatcaagagttggagaaaaaacatattaagaacacaagagtctgaatgtacatgtattaatggttcttgctttaca
gtgatgactgacggaccaagtgatgggcaggcctcatacaaggtctttaagatagaaagggggaaagtggtcaaatcggt
cgagttgaatgcccctaattatcattatgaggaatgctcctgttatcctgaatctagtgaaatcacatgtgtgtgtaggg
acaattggcatggctcaaatcgaccgtggttgtcatttaatcagaatctggagtatcaaatgggatacatatgcagtggg
gtttttggagataatccacgccctaatgacaaaacaggcagttgtggtccagtatttactaatggagcaaatggggtaaa
aggattttcgtttaaatacggcaatggtgtttggatagggaggaccaaaagcactagttcaaggaagggtttcgagatga
tatgggatccagacggatggaccagaacaaacgataaattctcagtaaagcaagatatcattggaataaatgattggtca
ggatacagtggaagttttgttcaacatccggaattgaccgggctggactgtataaggccttgcttctgggttgaactaat
cagagggagacccaaagagaacacaatctggactagcgggagtagcatatctttttgtggtgtaaatagtgacacagtgg
gttggtcttggccagacggtgctgagctgccattcaccattgacaagtaa
